# Supplementary material for: Whole genome sequencing and pan-genome analysis of Staphylococcus/Mammaliicoccus spp. isolated from diabetic foot ulcers and contralateral healthy skin of Algerian patients
Source: BMC Microbiol. 2023 Nov 16;23:342. doi: 10.1186/s12866-023-03087-2 (PMC10652506; doi:10.1186/s12866-023-03087-2)
Supplement: Supplementary file 1 — Supplementary Material 1 [file 12866_2023_3087_MOESM1_ESM.xls]

## Sheet: Sheet1
Table S1. Strains information of Staphylococcus and Mammaliicoccus spp. recovered from DFUs and Healthy skin
Sample Name	BioProject	BioProject Submission	DRA Submission	BioSample	BioSample Submission	Experiment	Experiment alias	Experiment Title	Library Source	Library Strategy	Library Layout	Run	Run Alias	Run Title	Run Files
NER-104-2-K-S104K-2--Infected	PRJDB13730	PSUB017704	DRA014296	SAMD00495694	SSUB022133	DRX366176	tsuyoshi_sekizuka-0063_Experiment_0001	NextSeq 500 paired end sequencing of SAMD00495694	GENOMIC	WGS	PAIRED	DRR380288	tsuyoshi_sekizuka-0063_Run_0001	NextSeq 500 paired end sequencing of SAMD00495694	NER-104-2-K-S104K-2--Infected_S1_L000_R1_000.fastq.gz,NER-104-2-K-S104K-2--Infected_S1_L000_R2_000.fastq.gz
NER-10K-S10-1-k-Infected	PRJDB13730	PSUB017704	DRA014296	SAMD00495695	SSUB022133	DRX366177	tsuyoshi_sekizuka-0063_Experiment_0002	NextSeq 500 paired end sequencing of SAMD00495695	GENOMIC	WGS	PAIRED	DRR380289	tsuyoshi_sekizuka-0063_Run_0002	NextSeq 500 paired end sequencing of SAMD00495695	NER-10K-S10-1-k-Infected_S1_L000_R1_000.fastq.gz,NER-10K-S10-1-k-Infected_S1_L000_R2_000.fastq.gz
NER-11K-S11GrK-Infected	PRJDB13730	PSUB017704	DRA014296	SAMD00495696	SSUB022133	DRX366178	tsuyoshi_sekizuka-0063_Experiment_0003	NextSeq 500 paired end sequencing of SAMD00495696	GENOMIC	WGS	PAIRED	DRR380290	tsuyoshi_sekizuka-0063_Run_0003	NextSeq 500 paired end sequencing of SAMD00495696	NER-11K-S11GrK-Infected_S1_L000_R1_000.fastq.gz,NER-11K-S11GrK-Infected_S1_L000_R2_000.fastq.gz
NER-11K-S11shK-Infected	PRJDB13730	PSUB017704	DRA014296	SAMD00495697	SSUB022133	DRX366179	tsuyoshi_sekizuka-0063_Experiment_0004	NextSeq 500 paired end sequencing of SAMD00495697	GENOMIC	WGS	PAIRED	DRR380291	tsuyoshi_sekizuka-0063_Run_0004	NextSeq 500 paired end sequencing of SAMD00495697	NER-11K-S11shK-Infected_S1_L000_R1_000.fastq.gz,NER-11K-S11shK-Infected_S1_L000_R2_000.fastq.gz
NER-12K-S12DK-Infected	PRJDB13730	PSUB017704	DRA014296	SAMD00495698	SSUB022133	DRX366180	tsuyoshi_sekizuka-0063_Experiment_0005	NextSeq 500 paired end sequencing of SAMD00495698	GENOMIC	WGS	PAIRED	DRR380292	tsuyoshi_sekizuka-0063_Run_0005	NextSeq 500 paired end sequencing of SAMD00495698	NER-12K-S12DK-Infected_S1_L000_R1_000.fastq.gz,NER-12K-S12DK-Infected_S1_L000_R2_000.fastq.gz
NER-12K-S12ptK-Infected	PRJDB13730	PSUB017704	DRA014296	SAMD00495699	SSUB022133	DRX366181	tsuyoshi_sekizuka-0063_Experiment_0006	NextSeq 2000 paired end sequencing of SAMD00495699	GENOMIC	WGS	PAIRED	DRR380293	tsuyoshi_sekizuka-0063_Run_0006	NextSeq 2000 paired end sequencing of SAMD00495699	NER-12K-S12ptK-Infected_S1_L000_R1_000.fastq.gz,NER-12K-S12ptK-Infected_S1_L000_R2_000.fastq.gz
NER-14K-S14K-Infected	PRJDB13730	PSUB017704	DRA014296	SAMD00495700	SSUB022133	DRX366182	tsuyoshi_sekizuka-0063_Experiment_0007	NextSeq 2000 paired end sequencing of SAMD00495700	GENOMIC	WGS	PAIRED	DRR380294	tsuyoshi_sekizuka-0063_Run_0007	NextSeq 2000 paired end sequencing of SAMD00495700	NER-14K-S14K-Infected_S1_L000_R1_000.fastq.gz,NER-14K-S14K-Infected_S1_L000_R2_000.fastq.gz
NER-4K-S4K-Infected	PRJDB13730	PSUB017704	DRA014296	SAMD00495701	SSUB022133	DRX366183	tsuyoshi_sekizuka-0063_Experiment_0008	NextSeq 500 paired end sequencing of SAMD00495701	GENOMIC	WGS	PAIRED	DRR380295	tsuyoshi_sekizuka-0063_Run_0008	NextSeq 500 paired end sequencing of SAMD00495701	NER-4K-S4K-Infected_S1_L000_R1_000.fastq.gz,NER-4K-S4K-Infected_S1_L000_R2_000.fastq.gz
NER-6K-S6K-Infected	PRJDB13730	PSUB017704	DRA014296	SAMD00495702	SSUB022133	DRX366184	tsuyoshi_sekizuka-0063_Experiment_0009	NextSeq 500 paired end sequencing of SAMD00495702	GENOMIC	WGS	PAIRED	DRR380296	tsuyoshi_sekizuka-0063_Run_0009	NextSeq 500 paired end sequencing of SAMD00495702	NER-6K-S6K-Infected_S1_L000_R1_000.fastq.gz,NER-6K-S6K-Infected_S1_L000_R2_000.fastq.gz
NER-7K-S7K-Infected	PRJDB13730	PSUB017704	DRA014296	SAMD00495703	SSUB022133	DRX366185	tsuyoshi_sekizuka-0063_Experiment_0010	NextSeq 2000 paired end sequencing of SAMD00495703	GENOMIC	WGS	PAIRED	DRR380297	tsuyoshi_sekizuka-0063_Run_0010	NextSeq 2000 paired end sequencing of SAMD00495703	NER-7K-S7K-Infected_S1_L000_R1_000.fastq.gz,NER-7K-S7K-Infected_S1_L000_R2_000.fastq.gz
NER-8K-S8K-Infected	PRJDB13730	PSUB017704	DRA014296	SAMD00495704	SSUB022133	DRX366186	tsuyoshi_sekizuka-0063_Experiment_0011	NextSeq 2000 paired end sequencing of SAMD00495704	GENOMIC	WGS	PAIRED	DRR380298	tsuyoshi_sekizuka-0063_Run_0011	NextSeq 2000 paired end sequencing of SAMD00495704	NER-8K-S8K-Infected_S1_L000_R1_000.fastq.gz,NER-8K-S8K-Infected_S1_L000_R2_000.fastq.gz
NER-9K-S9K-Infected	PRJDB13730	PSUB017704	DRA014296	SAMD00495705	SSUB022133	DRX366187	tsuyoshi_sekizuka-0063_Experiment_0012	NextSeq 500 paired end sequencing of SAMD00495705	GENOMIC	WGS	PAIRED	DRR380299	tsuyoshi_sekizuka-0063_Run_0012	NextSeq 500 paired end sequencing of SAMD00495705	NER-9K-S9K-Infected_S1_L000_R1_000.fastq.gz,NER-9K-S9K-Infected_S1_L000_R2_000.fastq.gz
NER-P01-1A1D-Infected	PRJDB13730	PSUB017704	DRA014296	SAMD00495706	SSUB022133	DRX366188	tsuyoshi_sekizuka-0063_Experiment_0013	NextSeq 500 paired end sequencing of SAMD00495706	GENOMIC	WGS	PAIRED	DRR380300	tsuyoshi_sekizuka-0063_Run_0013	NextSeq 500 paired end sequencing of SAMD00495706	NER-P01-1A1D-Infected_S1_L000_R1_000.fastq.gz,NER-P01-1A1D-Infected_S1_L000_R2_000.fastq.gz
NER-P01-1B2B-Healthy	PRJDB13730	PSUB017704	DRA014296	SAMD00495707	SSUB022133	DRX366189	tsuyoshi_sekizuka-0063_Experiment_0014	NextSeq 500 paired end sequencing of SAMD00495707	GENOMIC	WGS	PAIRED	DRR380301	tsuyoshi_sekizuka-0063_Run_0014	NextSeq 500 paired end sequencing of SAMD00495707	NER-P01-1B2B-Healthy_S1_L000_R1_000.fastq.gz,NER-P01-1B2B-Healthy_S1_L000_R2_000.fastq.gz
NER-P01-1B2D-Healthy	PRJDB13730	PSUB017704	DRA014296	SAMD00495708	SSUB022133	DRX366190	tsuyoshi_sekizuka-0063_Experiment_0015	NextSeq 500 paired end sequencing of SAMD00495708	GENOMIC	WGS	PAIRED	DRR380302	tsuyoshi_sekizuka-0063_Run_0015	NextSeq 500 paired end sequencing of SAMD00495708	NER-P01-1B2D-Healthy_S1_L000_R1_000.fastq.gz,NER-P01-1B2D-Healthy_S1_L000_R2_000.fastq.gz
NER-P02-2B4B-Healthy	PRJDB13730	PSUB017704	DRA014296	SAMD00495709	SSUB022133	DRX366191	tsuyoshi_sekizuka-0063_Experiment_0016	NextSeq 500 paired end sequencing of SAMD00495709	GENOMIC	WGS	PAIRED	DRR380303	tsuyoshi_sekizuka-0063_Run_0016	NextSeq 500 paired end sequencing of SAMD00495709	NER-P02-2B4B-Healthy_S1_L000_R1_000.fastq.gz,NER-P02-2B4B-Healthy_S1_L000_R2_000.fastq.gz
NER-P02-2B4D-Healthy	PRJDB13730	PSUB017704	DRA014296	SAMD00495710	SSUB022133	DRX366192	tsuyoshi_sekizuka-0063_Experiment_0017	NextSeq 500 paired end sequencing of SAMD00495710	GENOMIC	WGS	PAIRED	DRR380304	tsuyoshi_sekizuka-0063_Run_0017	NextSeq 500 paired end sequencing of SAMD00495710	NER-P02-2B4D-Healthy_S1_L000_R1_000.fastq.gz,NER-P02-2B4D-Healthy_S1_L000_R2_000.fastq.gz
NER-P03-3A5D-Infected	PRJDB13730	PSUB017704	DRA014296	SAMD00495711	SSUB022133	DRX366193	tsuyoshi_sekizuka-0063_Experiment_0018	NextSeq 500 paired end sequencing of SAMD00495711	GENOMIC	WGS	PAIRED	DRR380305	tsuyoshi_sekizuka-0063_Run_0018	NextSeq 500 paired end sequencing of SAMD00495711	NER-P03-3A5D-Infected_S1_L000_R1_000.fastq.gz,NER-P03-3A5D-Infected_S1_L000_R2_000.fastq.gz
NER-P03-3B6B-Healthy	PRJDB13730	PSUB017704	DRA014296	SAMD00495712	SSUB022133	DRX366194	tsuyoshi_sekizuka-0063_Experiment_0019	NextSeq 500 paired end sequencing of SAMD00495712	GENOMIC	WGS	PAIRED	DRR380306	tsuyoshi_sekizuka-0063_Run_0019	NextSeq 500 paired end sequencing of SAMD00495712	NER-P03-3B6B-Healthy_S1_L000_R1_000.fastq.gz,NER-P03-3B6B-Healthy_S1_L000_R2_000.fastq.gz
NER-P03-3B6D-Healthy	PRJDB13730	PSUB017704	DRA014296	SAMD00495713	SSUB022133	DRX366195	tsuyoshi_sekizuka-0063_Experiment_0020	NextSeq 500 paired end sequencing of SAMD00495713	GENOMIC	WGS	PAIRED	DRR380307	tsuyoshi_sekizuka-0063_Run_0020	NextSeq 500 paired end sequencing of SAMD00495713	NER-P03-3B6D-Healthy_S1_L000_R1_000.fastq.gz,NER-P03-3B6D-Healthy_S1_L000_R2_000.fastq.gz
NER-P04-4A7B-Infected	PRJDB13730	PSUB017704	DRA014296	SAMD00495714	SSUB022133	DRX366196	tsuyoshi_sekizuka-0063_Experiment_0021	NextSeq 500 paired end sequencing of SAMD00495714	GENOMIC	WGS	PAIRED	DRR380308	tsuyoshi_sekizuka-0063_Run_0021	NextSeq 500 paired end sequencing of SAMD00495714	NER-P04-4A7B-Infected_S1_L000_R1_000.fastq.gz,NER-P04-4A7B-Infected_S1_L000_R2_000.fastq.gz
NER-P04-4B8B-Healthy	PRJDB13730	PSUB017704	DRA014296	SAMD00495715	SSUB022133	DRX366197	tsuyoshi_sekizuka-0063_Experiment_0022	NextSeq 500 paired end sequencing of SAMD00495715	GENOMIC	WGS	PAIRED	DRR380309	tsuyoshi_sekizuka-0063_Run_0022	NextSeq 500 paired end sequencing of SAMD00495715	NER-P04-4B8B-Healthy_S1_L000_R1_000.fastq.gz,NER-P04-4B8B-Healthy_S1_L000_R2_000.fastq.gz
NER-P05-5A9B-Infected	PRJDB13730	PSUB017704	DRA014296	SAMD00495716	SSUB022133	DRX366198	tsuyoshi_sekizuka-0063_Experiment_0023	NextSeq 500 paired end sequencing of SAMD00495716	GENOMIC	WGS	PAIRED	DRR380310	tsuyoshi_sekizuka-0063_Run_0023	NextSeq 500 paired end sequencing of SAMD00495716	NER-P05-5A9B-Infected_S1_L000_R1_000.fastq.gz,NER-P05-5A9B-Infected_S1_L000_R2_000.fastq.gz
NER-P05-5B10B-Healthy	PRJDB13730	PSUB017704	DRA014296	SAMD00495717	SSUB022133	DRX366199	tsuyoshi_sekizuka-0063_Experiment_0024	NextSeq 500 paired end sequencing of SAMD00495717	GENOMIC	WGS	PAIRED	DRR380311	tsuyoshi_sekizuka-0063_Run_0024	NextSeq 500 paired end sequencing of SAMD00495717	NER-P05-5B10B-Healthy_S1_L000_R1_000.fastq.gz,NER-P05-5B10B-Healthy_S1_L000_R2_000.fastq.gz
NER-P05-5B10D-Healthy	PRJDB13730	PSUB017704	DRA014296	SAMD00495718	SSUB022133	DRX366200	tsuyoshi_sekizuka-0063_Experiment_0025	NextSeq 2000 paired end sequencing of SAMD00495718	GENOMIC	WGS	PAIRED	DRR380312	tsuyoshi_sekizuka-0063_Run_0025	NextSeq 2000 paired end sequencing of SAMD00495718	NER-P05-5B10D-Healthy_S1_L000_R1_000.fastq.gz,NER-P05-5B10D-Healthy_S1_L000_R2_000.fastq.gz
NER-P06-6A11B-Infected	PRJDB13730	PSUB017704	DRA014296	SAMD00495719	SSUB022133	DRX366201	tsuyoshi_sekizuka-0063_Experiment_0026	NextSeq 500 paired end sequencing of SAMD00495719	GENOMIC	WGS	PAIRED	DRR380313	tsuyoshi_sekizuka-0063_Run_0026	NextSeq 500 paired end sequencing of SAMD00495719	NER-P06-6A11B-Infected_S1_L000_R1_000.fastq.gz,NER-P06-6A11B-Infected_S1_L000_R2_000.fastq.gz
NER-P06-6B12B-Healthy	PRJDB13730	PSUB017704	DRA014296	SAMD00495720	SSUB022133	DRX366202	tsuyoshi_sekizuka-0063_Experiment_0027	NextSeq 500 paired end sequencing of SAMD00495720	GENOMIC	WGS	PAIRED	DRR380314	tsuyoshi_sekizuka-0063_Run_0027	NextSeq 500 paired end sequencing of SAMD00495720	NER-P06-6B12B-Healthy_S1_L000_R1_000.fastq.gz,NER-P06-6B12B-Healthy_S1_L000_R2_000.fastq.gz
NER-P07-7B14B-Healthy	PRJDB13730	PSUB017704	DRA014296	SAMD00495721	SSUB022133	DRX366203	tsuyoshi_sekizuka-0063_Experiment_0028	NextSeq 500 paired end sequencing of SAMD00495721	GENOMIC	WGS	PAIRED	DRR380315	tsuyoshi_sekizuka-0063_Run_0028	NextSeq 500 paired end sequencing of SAMD00495721	NER-P07-7B14B-Healthy_S1_L000_R1_000.fastq.gz,NER-P07-7B14B-Healthy_S1_L000_R2_000.fastq.gz
NER-P08-8B16D-Healthy	PRJDB13730	PSUB017704	DRA014296	SAMD00495722	SSUB022133	DRX366204	tsuyoshi_sekizuka-0063_Experiment_0029	NextSeq 2000 paired end sequencing of SAMD00495722	GENOMIC	WGS	PAIRED	DRR380316	tsuyoshi_sekizuka-0063_Run_0029	NextSeq 2000 paired end sequencing of SAMD00495722	NER-P08-8B16D-Healthy_S1_L000_R1_000.fastq.gz,NER-P08-8B16D-Healthy_S1_L000_R2_000.fastq.gz
NER-P09-9A17B-Infected	PRJDB13730	PSUB017704	DRA014296	SAMD00495723	SSUB022133	DRX366205	tsuyoshi_sekizuka-0063_Experiment_0030	NextSeq 2000 paired end sequencing of SAMD00495723	GENOMIC	WGS	PAIRED	DRR380317	tsuyoshi_sekizuka-0063_Run_0030	NextSeq 2000 paired end sequencing of SAMD00495723	NER-P09-9A17B-Infected_S1_L000_R1_000.fastq.gz,NER-P09-9A17B-Infected_S1_L000_R2_000.fastq.gz
NER-P09-9A17D-Infected	PRJDB13730	PSUB017704	DRA014296	SAMD00495724	SSUB022133	DRX366206	tsuyoshi_sekizuka-0063_Experiment_0031	NextSeq 500 paired end sequencing of SAMD00495724	GENOMIC	WGS	PAIRED	DRR380318	tsuyoshi_sekizuka-0063_Run_0031	NextSeq 500 paired end sequencing of SAMD00495724	NER-P09-9A17D-Infected_S1_L000_R1_000.fastq.gz,NER-P09-9A17D-Infected_S1_L000_R2_000.fastq.gz
NER-P09-9B18D1-Healthy	PRJDB13730	PSUB017704	DRA014296	SAMD00495725	SSUB022133	DRX366207	tsuyoshi_sekizuka-0063_Experiment_0032	NextSeq 500 paired end sequencing of SAMD00495725	GENOMIC	WGS	PAIRED	DRR380319	tsuyoshi_sekizuka-0063_Run_0032	NextSeq 500 paired end sequencing of SAMD00495725	NER-P09-9B18D1-Healthy_S1_L000_R1_000.fastq.gz,NER-P09-9B18D1-Healthy_S1_L000_R2_000.fastq.gz
NER-P10-10A19D-Infected	PRJDB13730	PSUB017704	DRA014296	SAMD00495726	SSUB022133	DRX366208	tsuyoshi_sekizuka-0063_Experiment_0033	NextSeq 500 paired end sequencing of SAMD00495726	GENOMIC	WGS	PAIRED	DRR380320	tsuyoshi_sekizuka-0063_Run_0033	NextSeq 500 paired end sequencing of SAMD00495726	NER-P10-10A19D-Infected_S1_L000_R1_000.fastq.gz,NER-P10-10A19D-Infected_S1_L000_R2_000.fastq.gz
NER-P10-10B20B-Healthy	PRJDB13730	PSUB017704	DRA014296	SAMD00495727	SSUB022133	DRX366209	tsuyoshi_sekizuka-0063_Experiment_0034	NextSeq 500 paired end sequencing of SAMD00495727	GENOMIC	WGS	PAIRED	DRR380321	tsuyoshi_sekizuka-0063_Run_0034	NextSeq 500 paired end sequencing of SAMD00495727	NER-P10-10B20B-Healthy_S1_L000_R1_000.fastq.gz,NER-P10-10B20B-Healthy_S1_L000_R2_000.fastq.gz
NER-P11-11A21D-Infected	PRJDB13730	PSUB017704	DRA014296	SAMD00495728	SSUB022133	DRX366210	tsuyoshi_sekizuka-0063_Experiment_0035	NextSeq 500 paired end sequencing of SAMD00495728	GENOMIC	WGS	PAIRED	DRR380322	tsuyoshi_sekizuka-0063_Run_0035	NextSeq 500 paired end sequencing of SAMD00495728	NER-P11-11A21D-Infected_S1_L000_R1_000.fastq.gz,NER-P11-11A21D-Infected_S1_L000_R2_000.fastq.gz
NER-P13-13B26D-Healthy	PRJDB13730	PSUB017704	DRA014296	SAMD00495729	SSUB022133	DRX366211	tsuyoshi_sekizuka-0063_Experiment_0036	NextSeq 2000 paired end sequencing of SAMD00495729	GENOMIC	WGS	PAIRED	DRR380323	tsuyoshi_sekizuka-0063_Run_0036	NextSeq 2000 paired end sequencing of SAMD00495729	NER-P13-13B26D-Healthy_S1_L000_R1_000.fastq.gz,NER-P13-13B26D-Healthy_S1_L000_R2_000.fastq.gz
NER-P14-14B28B-Healthy	PRJDB13730	PSUB017704	DRA014296	SAMD00495730	SSUB022133	DRX366212	tsuyoshi_sekizuka-0063_Experiment_0037	NextSeq 500 paired end sequencing of SAMD00495730	GENOMIC	WGS	PAIRED	DRR380324	tsuyoshi_sekizuka-0063_Run_0037	NextSeq 500 paired end sequencing of SAMD00495730	NER-P14-14B28B-Healthy_S1_L000_R1_000.fastq.gz,NER-P14-14B28B-Healthy_S1_L000_R2_000.fastq.gz
NER-P15-15A29D-Infected	PRJDB13730	PSUB017704	DRA014296	SAMD00495731	SSUB022133	DRX366213	tsuyoshi_sekizuka-0063_Experiment_0038	NextSeq 500 paired end sequencing of SAMD00495731	GENOMIC	WGS	PAIRED	DRR380325	tsuyoshi_sekizuka-0063_Run_0038	NextSeq 500 paired end sequencing of SAMD00495731	NER-P15-15A29D-Infected_S1_L000_R1_000.fastq.gz,NER-P15-15A29D-Infected_S1_L000_R2_000.fastq.gz
NER-P15-15B30B-Healthy	PRJDB13730	PSUB017704	DRA014296	SAMD00495732	SSUB022133	DRX366214	tsuyoshi_sekizuka-0063_Experiment_0039	NextSeq 500 paired end sequencing of SAMD00495732	GENOMIC	WGS	PAIRED	DRR380326	tsuyoshi_sekizuka-0063_Run_0039	NextSeq 500 paired end sequencing of SAMD00495732	NER-P15-15B30B-Healthy_S1_L000_R1_000.fastq.gz,NER-P15-15B30B-Healthy_S1_L000_R2_000.fastq.gz
NER-P15-15B30D-Healthy	PRJDB13730	PSUB017704	DRA014296	SAMD00495733	SSUB022133	DRX366215	tsuyoshi_sekizuka-0063_Experiment_0040	NextSeq 500 paired end sequencing of SAMD00495733	GENOMIC	WGS	PAIRED	DRR380327	tsuyoshi_sekizuka-0063_Run_0040	NextSeq 500 paired end sequencing of SAMD00495733	NER-P15-15B30D-Healthy_S1_L000_R1_000.fastq.gz,NER-P15-15B30D-Healthy_S1_L000_R2_000.fastq.gz
NER-P16-16A31D-Infected	PRJDB13730	PSUB017704	DRA014296	SAMD00495734	SSUB022133	DRX366216	tsuyoshi_sekizuka-0063_Experiment_0041	NextSeq 500 paired end sequencing of SAMD00495734	GENOMIC	WGS	PAIRED	DRR380328	tsuyoshi_sekizuka-0063_Run_0041	NextSeq 500 paired end sequencing of SAMD00495734	NER-P16-16A31D-Infected_S1_L000_R1_000.fastq.gz,NER-P16-16A31D-Infected_S1_L000_R2_000.fastq.gz
NER-P16-16B32D-Healthy	PRJDB13730	PSUB017704	DRA014296	SAMD00495735	SSUB022133	DRX366217	tsuyoshi_sekizuka-0063_Experiment_0042	NextSeq 500 paired end sequencing of SAMD00495735	GENOMIC	WGS	PAIRED	DRR380329	tsuyoshi_sekizuka-0063_Run_0042	NextSeq 500 paired end sequencing of SAMD00495735	NER-P16-16B32D-Healthy_S1_L000_R1_000.fastq.gz,NER-P16-16B32D-Healthy_S1_L000_R2_000.fastq.gz
NER-P17-17A33D-Infected	PRJDB13730	PSUB017704	DRA014296	SAMD00495736	SSUB022133	DRX366218	tsuyoshi_sekizuka-0063_Experiment_0043	NextSeq 500 paired end sequencing of SAMD00495736	GENOMIC	WGS	PAIRED	DRR380330	tsuyoshi_sekizuka-0063_Run_0043	NextSeq 500 paired end sequencing of SAMD00495736	NER-P17-17A33D-Infected_S1_L000_R1_000.fastq.gz,NER-P17-17A33D-Infected_S1_L000_R2_000.fastq.gz
NER-P17-17B34-Healthy	PRJDB13730	PSUB017704	DRA014296	SAMD00495737	SSUB022133	DRX366219	tsuyoshi_sekizuka-0063_Experiment_0044	NextSeq 500 paired end sequencing of SAMD00495737	GENOMIC	WGS	PAIRED	DRR380331	tsuyoshi_sekizuka-0063_Run_0044	NextSeq 500 paired end sequencing of SAMD00495737	NER-P17-17B34-Healthy_S1_L000_R1_000.fastq.gz,NER-P17-17B34-Healthy_S1_L000_R2_000.fastq.gz
NER-P18-18B36D-Healthy	PRJDB13730	PSUB017704	DRA014296	SAMD00495738	SSUB022133	DRX366220	tsuyoshi_sekizuka-0063_Experiment_0045	NextSeq 500 paired end sequencing of SAMD00495738	GENOMIC	WGS	PAIRED	DRR380332	tsuyoshi_sekizuka-0063_Run_0045	NextSeq 500 paired end sequencing of SAMD00495738	NER-P18-18B36D-Healthy_S1_L000_R1_000.fastq.gz,NER-P18-18B36D-Healthy_S1_L000_R2_000.fastq.gz
NER-P19-19A37B-Infected	PRJDB13730	PSUB017704	DRA014296	SAMD00495739	SSUB022133	DRX366221	tsuyoshi_sekizuka-0063_Experiment_0046	NextSeq 2000 paired end sequencing of SAMD00495739	GENOMIC	WGS	PAIRED	DRR380333	tsuyoshi_sekizuka-0063_Run_0046	NextSeq 2000 paired end sequencing of SAMD00495739	NER-P19-19A37B-Infected_S1_L000_R1_000.fastq.gz,NER-P19-19A37B-Infected_S1_L000_R2_000.fastq.gz
NER-P19-19B38B-Healthy	PRJDB13730	PSUB017704	DRA014296	SAMD00495740	SSUB022133	DRX366222	tsuyoshi_sekizuka-0063_Experiment_0047	NextSeq 500 paired end sequencing of SAMD00495740	GENOMIC	WGS	PAIRED	DRR380334	tsuyoshi_sekizuka-0063_Run_0047	NextSeq 500 paired end sequencing of SAMD00495740	NER-P19-19B38B-Healthy_S1_L000_R1_000.fastq.gz,NER-P19-19B38B-Healthy_S1_L000_R2_000.fastq.gz
NER-P20-20B40D-Healthy	PRJDB13730	PSUB017704	DRA014296	SAMD00495741	SSUB022133	DRX366223	tsuyoshi_sekizuka-0063_Experiment_0048	NextSeq 500 paired end sequencing of SAMD00495741	GENOMIC	WGS	PAIRED	DRR380335	tsuyoshi_sekizuka-0063_Run_0048	NextSeq 500 paired end sequencing of SAMD00495741	NER-P20-20B40D-Healthy_S1_L000_R1_000.fastq.gz,NER-P20-20B40D-Healthy_S1_L000_R2_000.fastq.gz
NER-P26-26A51D-Infected	PRJDB13730	PSUB017704	DRA014296	SAMD00495742	SSUB022133	DRX366224	tsuyoshi_sekizuka-0063_Experiment_0049	NextSeq 500 paired end sequencing of SAMD00495742	GENOMIC	WGS	PAIRED	DRR380336	tsuyoshi_sekizuka-0063_Run_0049	NextSeq 500 paired end sequencing of SAMD00495742	NER-P26-26A51D-Infected_S1_L000_R1_000.fastq.gz,NER-P26-26A51D-Infected_S1_L000_R2_000.fastq.gz
NER-P27-27B54-2-Healthy	PRJDB13730	PSUB017704	DRA014296	SAMD00495743	SSUB022133	DRX366225	tsuyoshi_sekizuka-0063_Experiment_0050	NextSeq 500 paired end sequencing of SAMD00495743	GENOMIC	WGS	PAIRED	DRR380337	tsuyoshi_sekizuka-0063_Run_0050	NextSeq 500 paired end sequencing of SAMD00495743	NER-P27-27B54-2-Healthy_S1_L000_R1_000.fastq.gz,NER-P27-27B54-2-Healthy_S1_L000_R2_000.fastq.gz
NER-P28-28B56-1D-Healthy	PRJDB13730	PSUB017704	DRA014296	SAMD00495744	SSUB022133	DRX366226	tsuyoshi_sekizuka-0063_Experiment_0051	NextSeq 2000 paired end sequencing of SAMD00495744	GENOMIC	WGS	PAIRED	DRR380338	tsuyoshi_sekizuka-0063_Run_0051	NextSeq 2000 paired end sequencing of SAMD00495744	NER-P28-28B56-1D-Healthy_S1_L000_R1_000.fastq.gz,NER-P28-28B56-1D-Healthy_S1_L000_R2_000.fastq.gz
NER-P29-29B58D1-Healthy	PRJDB13730	PSUB017704	DRA014296	SAMD00495745	SSUB022133	DRX366227	tsuyoshi_sekizuka-0063_Experiment_0052	NextSeq 500 paired end sequencing of SAMD00495745	GENOMIC	WGS	PAIRED	DRR380339	tsuyoshi_sekizuka-0063_Run_0052	NextSeq 500 paired end sequencing of SAMD00495745	NER-P29-29B58D1-Healthy_S1_L000_R1_000.fastq.gz,NER-P29-29B58D1-Healthy_S1_L000_R2_000.fastq.gz
NER-P30-30B60D-1-Healthy	PRJDB13730	PSUB017704	DRA014296	SAMD00495746	SSUB022133	DRX366228	tsuyoshi_sekizuka-0063_Experiment_0053	NextSeq 2000 paired end sequencing of SAMD00495746	GENOMIC	WGS	PAIRED	DRR380340	tsuyoshi_sekizuka-0063_Run_0053	NextSeq 2000 paired end sequencing of SAMD00495746	NER-P30-30B60D-1-Healthy_S1_L000_R1_000.fastq.gz,NER-P30-30B60D-1-Healthy_S1_L000_R2_000.fastq.gz
NER-P31-31A61D-Infected	PRJDB13730	PSUB017704	DRA014296	SAMD00495747	SSUB022133	DRX366229	tsuyoshi_sekizuka-0063_Experiment_0054	NextSeq 2000 paired end sequencing of SAMD00495747	GENOMIC	WGS	PAIRED	DRR380341	tsuyoshi_sekizuka-0063_Run_0054	NextSeq 2000 paired end sequencing of SAMD00495747	NER-P31-31A61D-Infected_S1_L000_R1_000.fastq.gz,NER-P31-31A61D-Infected_S1_L000_R2_000.fastq.gz
NER-P32-32A63-Infected	PRJDB13730	PSUB017704	DRA014296	SAMD00495748	SSUB022133	DRX366230	tsuyoshi_sekizuka-0063_Experiment_0055	NextSeq 500 paired end sequencing of SAMD00495748	GENOMIC	WGS	PAIRED	DRR380342	tsuyoshi_sekizuka-0063_Run_0055	NextSeq 500 paired end sequencing of SAMD00495748	NER-P32-32A63-Infected_S1_L000_R1_000.fastq.gz,NER-P32-32A63-Infected_S1_L000_R2_000.fastq.gz
NER-P32-32B64-Healthy	PRJDB13730	PSUB017704	DRA014296	SAMD00495749	SSUB022133	DRX366231	tsuyoshi_sekizuka-0063_Experiment_0056	NextSeq 500 paired end sequencing of SAMD00495749	GENOMIC	WGS	PAIRED	DRR380343	tsuyoshi_sekizuka-0063_Run_0056	NextSeq 500 paired end sequencing of SAMD00495749	NER-P32-32B64-Healthy_S1_L000_R1_000.fastq.gz,NER-P32-32B64-Healthy_S1_L000_R2_000.fastq.gz
NER-S16-SA16-Infected	PRJDB13730	PSUB017704	DRA014296	SAMD00495750	SSUB022133	DRX366232	tsuyoshi_sekizuka-0063_Experiment_0057	NextSeq 500 paired end sequencing of SAMD00495750	GENOMIC	WGS	PAIRED	DRR380344	tsuyoshi_sekizuka-0063_Run_0057	NextSeq 500 paired end sequencing of SAMD00495750	NER-S16-SA16-Infected_S1_L000_R1_000.fastq.gz,NER-S16-SA16-Infected_S1_L000_R2_000.fastq.gz
NER-S17-SA17-Infected	PRJDB13730	PSUB017704	DRA014296	SAMD00495751	SSUB022133	DRX366233	tsuyoshi_sekizuka-0063_Experiment_0058	NextSeq 500 paired end sequencing of SAMD00495751	GENOMIC	WGS	PAIRED	DRR380345	tsuyoshi_sekizuka-0063_Run_0058	NextSeq 500 paired end sequencing of SAMD00495751	NER-S17-SA17-Infected_S1_L000_R1_000.fastq.gz,NER-S17-SA17-Infected_S1_L000_R2_000.fastq.gz
