# Supplementary material for: Whole genome sequencing and pan-genome analysis of Staphylococcus/Mammaliicoccus spp. isolated from diabetic foot ulcers and contralateral healthy skin of Algerian patients
Source: BMC Microbiol. 2023 Nov 16;23:342. doi: 10.1186/s12866-023-03087-2 (PMC10652506; doi:10.1186/s12866-023-03087-2)
Supplement: Supplementary file 2 — Supplementary Material 2 [file 12866_2023_3087_MOESM2_ESM.xls]

## Sheet: Data-Set S1
Table S2 . Whole-genome information of virulence and antimicrobial resistance genes of Staphylococcus/Mammaliicoccus spp. isolated from DFUs and Healthy skin.
WGS Project-ID	Total Reads	Quality Trimming	Median Coverage	Number Of Contigs ( ≥ 200bp )	Total Base (bp)	N50 (bp)	Number Of Genes	Inc Type	Putative Organism	MLST	MLST Gene1	MLST Gene2	MLST Gene3	MLST Gene4	MLST Gene5	MLST Gene6	MLST Gene7	Predicted SCCmec element	spa types	Virulence Gene	Antimicrobial Resistance Gene
NER-P01-1B2B-Healthy	6045642	5783108	323	379	2618606	133848	2724	rep7:4:NC009751	Staphylococcus epidermidis	ST54	arcC: 1	aroE: 1	gtr: 2	mutS: 2	pyrR: 4	tpiA: 1	yqiL: 1	No SCCmec		ACME	blaZ, fosB, fusB, mecA, tet(K)
NER-P01-1B2D-Healthy	5384452	5018372	250	50	2799704	228564	2669	rep16:3:CP002115.1, rep21:11:AB254848.1, rep5:1:NC005011	Staphylococcus aureus	ST672	arcC: 4	aroE: 3	glpF: 1	gmk: 1	pta: 11	tpi: 72	yqiL: 11	SCCmec_type_IVd(2B)	t3841	adsA, aur, cap8A, cap8B, cap8C, cap8D, cap8E, cap8F, cap8G, cap8H, cap8I, cap8J, cap8K, cap8L, cap8M, cap8N, cap8O, cap8P, clfB, ebp, esaA, esaB, esaD, esaE, esaG2, esaG3, esaG4, esaG6, esaG7, esaG9, essA, essB, essC, esxA, esxB, esxC, esxD, geh, hld, hlgA, hlgB, hlgC, hly/hla, icaA, icaB, icaC, icaD, icaR, isdA, isdB, isdC, isdD, isdE, isdF, isdG, lip, lukD, lukE, map, sak, sbi, scn, sdrD, seg, …	aph(3')-III, blaZ, mecA, mph(C), msr(A)
NER-P01-1A1D-Infected	5770960	5516272	273	49	2799164	228804	2665	rep16:3:CP002115.1, rep21:11:AB254848.1, rep5:1:NC005011	Staphylococcus aureus	ST672	arcC: 4	aroE: 3	glpF: 1	gmk: 1	pta: 11	tpi: 72	yqiL: 11	SCCmec_type_IVd(2B)	t3841	adsA, aur, cap8A, cap8B, cap8C, cap8D, cap8E, cap8F, cap8G, cap8H, cap8I, cap8J, cap8K, cap8L, cap8M, cap8N, cap8O, cap8P, clfB, ebp, esaA, esaB, esaD, esaE, esaG2, esaG3, esaG4, esaG6, esaG7, esaG9, essA, essB, essC, esxA, esxB, esxC, esxD, geh, hld, hlgA, hlgB, hlgC, hly/hla, icaA, icaB, icaC, icaD, icaR, isdA, isdB, isdC, isdD, isdE, isdF, isdG, lip, lukD, lukE, map, sak, sbi, scn, sdrD, seg, …	aph(3')-III, blaZ, mecA, mph(C), msr(A)
NER-P02-2B4D-Healthy	6157058	5913414	283	148	2921864	84860	2865		Staphylococcus aureus	STNF*	arcC: 2	aroE: 3	glpF: 1	gmk: 1	pta: 4	tpi: 107*	yqiL: 3	SCCmec_type_III(3A)	t037	adsA, aur, cap8A, cap8B, cap8C, cap8D, cap8E, cap8F, cap8G, cap8H, cap8I, cap8J, cap8K, cap8L, cap8M, cap8N, cap8O, cap8P, clfA, clfB, ebp, esaA, esaB, esaG1, esaG4, esaG9, essA, essB, esxA, geh, hld, hlgA, hlgB, hlgC, hysA, icaA, icaB, icaC, icaD, icaR, isdA, isdB, isdC, isdD, isdE, isdF, isdG, lip, lukD, lukE, map, sak, sbi, scn, sdrC, sdrD, sdrE, sea, sek, selk, selq, seq, splA, splB, splE, sr…	aac(6')-aph(2''), blaZ, mecA, tet(M)
NER-P02-2B4B-Healthy	8741042	8363316	414	56	2843292	250790	2728	rep20:2:GQ900395.1, rep7:14:BX571857.1	Staphylococcus aureus	ST80	arcC: 1	aroE: 3	glpF: 1	gmk: 14	pta: 11	tpi: 51	yqiL: 10	SCCmec_type_IVc(2B)	t1247	adsA, aur, cap8A, cap8B, cap8C, cap8D, cap8E, cap8F, cap8G, cap8H, cap8I, cap8J, cap8K, cap8L, cap8M, cap8N, cap8O, cap8P, ebp, edinB, esaA, esaB, esaD, esaE, esaG2, esaG9, essA, essB, essC, esxA, esxB, esxC, esxD, geh, hlb, hld, hlgA, hlgB, hlgC, hly/hla, hysA, icaA, icaB, icaC, icaD, icaR, isdA, isdB, isdC, isdD, isdE, isdF, isdG, lip, lukD, lukE, lukF-PV, lukS-PV, map, sbi, sdrD, sdrE, spa, sp…	ant(6)-Ia, aph(3')-III, blaZ, fusB, mecA, tet(K)
NER-P03-3B6B-Healthy	4012080	3755172	198	645	2748555	53187	3148	rep10:3:NC001390, rep10:4:GU562624.1	Staphylococcus haemolyticus	3*	arcC:1	RiboseABC:4	SH1431:1	SH1200:1*	cfxE:1	hemH:1	leuB:1	No SCCmec		No hit found	aac(6')-aph(2''), blaZ, erm(C), fusB, mecA, mph(C), msr(A)
NER-P03-3B6D-Healthy	6318656	6070706	308	49	2813605	250727	2680	rep7:14:BX571857.1	Staphylococcus aureus	ST80	arcC: 1	aroE: 3	glpF: 1	gmk: 14	pta: 11	tpi: 51	yqiL: 10	SCCmec_type_IVc(2B)	t044	adsA, aur, cap8A, cap8B, cap8C, cap8D, cap8E, cap8F, cap8G, cap8H, cap8I, cap8J, cap8K, cap8L, cap8M, cap8N, cap8O, cap8P, ebp, edinB, esaA, esaB, esaD, esaE, esaG2, esaG9, essA, essB, essC, esxA, esxB, esxC, esxD, geh, hld, hlgA, hlgB, hlgC, hly/hla, hysA, icaA, icaB, icaC, icaD, icaR, isdA, isdB, isdC, isdD, isdE, isdF, isdG, lip, lukD, lukE, lukF-PV, lukS-PV, map, sak, sbi, scn, sdrC, sdrD, sd…	ant(6)-Ia, aph(3')-III, mecA
NER-P03-3A5D-Infected	6968814	6660898	336	52	2814606	250727	2681	rep7:14:BX571857.1	Staphylococcus aureus	ST80	arcC: 1	aroE: 3	glpF: 1	gmk: 14	pta: 11	tpi: 51	yqiL: 10	SCCmec_type_IVc(2B)	t044	adsA, aur, cap8A, cap8B, cap8C, cap8D, cap8E, cap8F, cap8G, cap8H, cap8I, cap8J, cap8K, cap8L, cap8M, cap8N, cap8O, cap8P, ebp, edinB, esaA, esaB, esaD, esaE, esaG2, esaG9, essA, essB, essC, esxA, esxB, esxC, esxD, geh, hld, hlgA, hlgB, hlgC, hly/hla, hysA, icaA, icaB, icaC, icaD, icaR, isdA, isdB, isdC, isdD, isdE, isdF, isdG, lip, lukD, lukE, lukF-PV, lukS-PV, map, sak, sbi, scn, sdrD, sdrE, sp…	ant(6)-Ia, aph(3')-III, mecA
NER-P04-4B8B-Healthy	4849448	4617396	256	178	2514362	208371	2481	rep7:4:NC009751	Staphylococcus epidermidis	ST54	arcC: 1	aroE: 1	gtr: 2	mutS: 2	pyrR: 4	tpiA: 1	yqiL: 1	No SCCmec		ACME	blaZ, fosB, fusB, mecA, tet(K)
NER-P04-4A7B-Infected	5049598	4787506	267	64	2461219	208562	2342	rep7:4:NC009751	Staphylococcus epidermidis	ST54	arcC: 1	aroE: 1	gtr: 2	mutS: 2	pyrR: 4	tpiA: 1	yqiL: 1	No SCCmec		ACME	blaZ, fosB, fusB, mecA, tet(K)
NER-P05-5B10D-Healthy	3381950	3357008	155	59	3009633	222403	3123		Mammaliicoccus sciuri									SCCmec_type_III(3A)		No hit found	aac(6')-Ie/aph(2'')-Ia, mecA, mecA1, mecI, mecR1, sal(A)
NER-P05-5B10B-Healthy	2802834	2617974	121	170	2600917	57382	2704	rep10:3:NC001390, rep10:4:GU562624.1, rep22:1:X03408.1, repUS12::AF181950	Staphylococcus haemolyticus	ST29	arcC: 1	RiboseABC:4	SH1431:2	SH1200:1	cfxE:1	hemH:1	leuB:1	No SCCmec		No hit found	aac(6')-aph(2''), aph(3')-III, blaZ, erm(C), fusB, mecA, mph(C), msr(A), vat(C), vga(A)LC, vgb(B)
NER-P05-5A9B-Infected	3832150	3652072	203	102	2479716	208562	2383	rep7:4:NC009751	Staphylococcus epidermidis	ST54	arcC: 1	aroE: 1	gtr: 2	mutS: 2	pyrR: 4	tpiA: 1	yqiL: 1	No SCCmec		ACME	blaZ, fosB, fusB, mecA, tet(K)
NER-P06-6B12B-Healthy	3691656	3582556	199	74	2465933	208562	2352	rep7:4:NC009751	Staphylococcus epidermidis	ST54	arcC: 1	aroE: 1	gtr: 2	mutS: 2	pyrR: 4	tpiA: 1	yqiL: 1	No SCCmec		ACME	blaZ, fosB, fusB, mecA, tet(K)
NER-P06-6A11B-Infected	3179342	2942644	159	63	2461768	208562	2339	rep7:4:NC009751	Staphylococcus epidermidis	ST54	arcC: 1	aroE: 1	gtr: 2	mutS: 2	pyrR: 4	tpiA: 1	yqiL: 1	No SCCmec		ACME	blaZ, fosB, fusB, mecA, tet(K)
NER-P07-7B14B-Healthy	1963188	1860714	106	61	2475283	106980	2402		Staphylococcus epidermidis		arcC: 2	aroE: 1	gtr: 2	mutS: 2	pyrR: 1	tpiA: 5	yqiL: 29	No SCCmec		ACME	blaZ, fosB, fusB
NER-P08-8B16D-Healthy	4926890	4885064	256	139	2516070	55641	2565	rep10:3:NC001390, rep19b:1:GQ900452, rep20:11:AP003367	Staphylococcus haemolyticus	ST25	arcC: 2	RiboseABC:4	SH1431:5	SH1200:1	cfxE:1	hemH:1	leuB:1	No SCCmec		No hit found	aac(6')-Ie/aph(2'')-Ia, aph(3')-IIIa, blaI, blaR1, blaZ, dfrG, erm(C), mecA, mph(C), msr(A), qacB, sat4
NER-P09-9B18D1-Healthy	9144722	8839666	451	60	2782989	235461	2636	rep7:14:BX571857.1	Staphylococcus aureus	ST80	arcC: 1	aroE: 3	glpF: 1	gmk: 14	pta: 11	tpi: 51	yqiL: 10	SCCmec_type_IVc(2B)	t044	adsA, aur, cap8A, cap8B, cap8C, cap8D, cap8E, cap8F, cap8G, cap8H, cap8I, cap8J, cap8K, cap8L, cap8M, cap8N, cap8O, cap8P, ebp, edinB, esaA, esaB, esaD, esaE, esaG2, esaG9, essA, essB, essC, esxA, esxB, esxC, esxD, geh, hld, hlgA, hlgB, hlgC, hly/hla, hysA, icaA, icaB, icaC, icaD, icaR, isdA, isdB, isdC, isdD, isdE, isdF, isdG, lip, lukD, lukE, lukF-PV, lukS-PV, map, sak, sbi, scn, sdrC, sdrD, sd…	ant(6)-Ia, aph(3')-III, mecA
NER-P09-9A17D-Infected	4674724	4474808	223	88	2857204	250790	2768	rep20:2:GQ900395.1, rep7:14:BX571857.1	Staphylococcus aureus	ST80	arcC: 1	aroE: 3	glpF: 1	gmk: 14	pta: 11	tpi: 51	yqiL: 10	SCCmec_type_IVc(2B)	t1247	adsA, aur, cap8A, cap8B, cap8C, cap8D, cap8E, cap8F, cap8G, cap8H, cap8I, cap8J, cap8K, cap8L, cap8M, cap8N, cap8O, cap8P, ebp, edinB, esaA, esaB, esaD, esaE, esaG2, esaG9, essA, essB, essC, esxA, esxB, esxC, esxD, geh, hlb, hld, hlgA, hlgB, hlgC, hly/hla, hysA, icaA, icaB, icaC, icaD, icaR, isdA, isdB, isdC, isdD, isdE, isdF, isdG, lip, lukD, lukE, lukF-PV, lukS-PV, map, sbi, sdrC, sdrD, sdrE, s…	ant(6)-Ia, aph(3')-III, blaZ, fusB, mecA, tet(K)
NER-P09-9A17B-Infected	11289534	11159400	576	22	2554602	457507	2426	rep20:13:CP003193, rep5b:4:GQ900455	Staphylococcus caprae									No SCCmec		No hit found	blaI, blaZ
NER-P10-10B20B-Healthy	1749458	1670622	105	69	2204445	105789	2195		Staphylococcus hominis									No SCCmec		No hit found	blaZ, mecA, msr(A)
NER-P10-10A19D-Infected	3789874	3677020	192	43	2684126	192479	2500	rep16:3:CP002115.1, rep5:1:NC005011	Staphylococcus aureus	ST291	arcC: 3	aroE: 37	glpF: 19	gmk: 2	pta: 20	tpi: 26	yqiL: 32	No SCCmec	t937	adsA, aur, cap8A, cap8B, cap8C, cap8D, cap8E, cap8F, cap8G, cap8L, cap8M, cap8N, cap8O, cap8P, coa, ebp, edinB, esaA, esaB, esaD, esaE, esaG1, esaG6, essA, essB, essC, esxA, esxB, esxC, esxD, geh, hlb, hld, hlgA, hlgB, hlgC, hly/hla, hysA, icaA, icaB, icaC, icaD, icaR, isdA, isdB, isdC, isdD, isdE, isdF, isdG, lip, lukD, lukE, sbi, spa, splA, splE, srtB, sspA, sspB, sspC	blaZ
NER-P11-11A21D-Infected	3483614	3361896	160	148	2928029	93813	2866		Staphylococcus aureus	STNF	arcC: 2	aroE: 3	glpF: 1	gmk: 1	pta: 4	tpi: 107	yqiL: 3	SCCmec_type_III(3A)	t037	adsA, aur, cap8A, cap8B, cap8C, cap8D, cap8E, cap8F, cap8G, cap8H, cap8I, cap8J, cap8K, cap8L, cap8M, cap8N, cap8O, cap8P, clfA, ebp, esaA, esaB, esaG1, esaG4, esaG9, essA, essB, esxA, geh, hld, hlgA, hlgB, hlgC, hysA, icaA, icaB, icaC, icaD, icaR, isdA, isdB, isdC, isdD, isdE, isdF, isdG, lip, lukD, lukE, map, sak, sbi, scn, sdrC, sdrD, sdrE, sea, sek, selk, selq, seq, splA, splB, splE, srtB, ss…	blaZ, mecA, tet(M)
NER-P13-13B26D-Healthy	5163818	4830642	255	83	2512871	163356	2440		Staphylococcus epidermidis	ST35	arcC: 2	aroE: 1	gtr: 2	mutS: 2	pyrR: 4	tpiA: 1	yqiL: 1	No SCCmec		ACME	blaI, blaR1, blaZ, dfrS1, fosB, fusB, mecA, mecI, mecR1, mph(C), msr(A)
NER-P14-14B28B-Healthy	3162692	3021932	159	273	2539600	54791	2687	rep7:11:NC010111.1	Staphylococcus haemolyticus	ST3	arcC: 1	RiboseABC:4	SH1431:1	SH1200:1	cfxE:1	hemH:1	leuB:1	No SCCmec		No hit found	aac(6')-aph(2''), aph(3')-III, blaZ, mecA, mph(C), msr(A), str
NER-P15-15B30D-Healthy	7360194	6986602	329	87	2963533	114502	2882		Staphylococcus aureus	ST241	arcC: 2	aroE: 3	glpF: 1	gmk: 1	pta: 4	tpi: 4	yqiL: 30	SCCmec_type_III(3A)	t037	adsA, aur, cap8A, cap8B, cap8C, cap8D, cap8E, cap8F, cap8G, cap8H, cap8I, cap8J, cap8K, cap8L, cap8M, cap8N, cap8O, cap8P, chp, clfA, clfB, ebp, esaA, esaB, esaG1, esaG4, esaG9, essA, essB, esxA, geh, hld, hlgA, hlgB, hlgC, hysA, icaA, icaB, icaC, icaD, icaR, isdA, isdB, isdC, isdD, isdE, isdF, isdG, lip, lukD, lukE, map, sak, sbi, scn, sdrC, sdrD, sek, selk, selq, seq, splA, splB, splE, srtB, ss…	aac(6')-aph(2''), ant(9)-Ia, aph(3')-III, blaZ, dfrG, erm(A), mecA, tet(M)
NER-P15-15B30B-Healthy	2526974	2400468	134	127	2532443	164217	2486		Staphylococcus epidermidis	ST35	arcC: 2	aroE: 1	gtr: 2	mutS: 2	pyrR: 4	tpiA: 1	yqiL: 1	No SCCmec		ACME	blaZ, fosB, fusB, mecA, mph(C), msr(A)
NER-P15-15A29D-Infected	8409060	8081580	381	97	2967306	114636	2894		Staphylococcus aureus	ST241	arcC: 2	aroE: 3	glpF: 1	gmk: 1	pta: 4	tpi: 4	yqiL: 30	SCCmec_type_III(3A)	t037	adsA, aur, cap8A, cap8B, cap8C, cap8D, cap8E, cap8F, cap8G, cap8H, cap8I, cap8J, cap8K, cap8L, cap8M, cap8N, cap8O, cap8P, chp, clfA, clfB, ebp, esaA, esaB, esaG1, esaG4, esaG9, essA, essB, esxA, geh, hld, hlgA, hlgB, hlgC, hysA, icaA, icaB, icaC, icaD, icaR, isdA, isdB, isdC, isdD, isdE, isdF, isdG, lip, lukD, lukE, map, sak, sbi, scn, sdrC, sdrD, sek, selk, selq, seq, splA, splB, splE, srtB, ss…	aac(6')-aph(2''), ant(9)-Ia, aph(3')-III, blaZ, dfrG, erm(A), mecA, tet(M)
NER-P16-16B32D-Healthy	3747456	3561126	189	136	2523202	72013	2549		Staphylococcus haemolyticus	ST3	arcC: 1	RiboseABC:4	SH1431:1	SH1200:1	cfxE:1	hemH:1	leuB:1	No SCCmec		No hit found	aac(6')-aph(2''), aph(3')-III, blaZ, dfrG, mecA, mph(C), msr(A)
NER-P16-16A31D-Infected	3752866	3574434	167	316	3068812	132725	3146		Staphylococcus aureus	ST241	arcC: 2	aroE: 3	glpF: 1	gmk: 1	pta: 4	tpi: 4	yqiL: 30	SCCmec_type_III(3A)	t037	adsA, aur, cap8A, cap8B, cap8C, cap8D, cap8E, cap8F, cap8G, cap8H, cap8I, cap8J, cap8K, cap8L, cap8M, cap8N, cap8O, cap8P, chp, clfA, clfB, ebp, esaA, esaB, esaG1, esaG4, esaG9, essA, essB, esxA, geh, hld, hlgA, hlgB, hlgC, hysA, icaA, icaB, icaC, icaD, icaR, isdA, isdB, isdC, isdD, isdE, isdF, isdG, lip, lukD, lukE, map, sak, sbi, scn, sdrC, sdrD, sdrE, sek, selk, selq, seq, splA, splB, splE, sr…	aac(6')-aph(2''), ant(9)-Ia, aph(3')-III, blaZ, dfrG, erm(A), mecA, tet(M)
NER-P17-17B34-Healthy	7503004	7220256	358	74	2777060	333861	2781		Staphylococcus simulans									No SCCmec		No hit found	vga(A)
NER-P17-17A33D-Infected	4094212	3896908	201	95	2595659	119052	2532	rep10:3:NC001390, rep10:4:GU562624.1, rep7:1:AB037671	Staphylococcus epidermidis	ST640	arcC: 28	aroE: 3	gtr: 13	mutS: 5	pyrR: 8	tpiA: 9	yqiL: 11	No SCCmec		No hit found	blaZ, erm(C), fosB, fusC, mecA, tet(K)
NER-P18-18B36D-Healthy	8221568	7861000	387	75	2777246	333820	2781		Staphylococcus simulans									No SCCmec		No hit found	vga(A)
NER-P19-19B38B-Healthy	7489100	7221308	360	81	2779936	333820	2789		Staphylococcus simulans									No SCCmec		No hit found	vga(A)
NER-P19-19A37B-Infected	10917234	10656998	565	31	2646974	344290	2585	rep20:13:CP003193	Staphylococcus caprae									No SCCmec		No hit found	blaI, blaR1, blaZ, fusB
NER-P20-20B40D-Healthy	4444396	4251052	230	165	2534405	53123	2596		Staphylococcus haemolyticus	ST1	arcC: 2	RiboseABC:4	SH1431:1	SH1200:1	cfxE:1	hemH:1	leuB:1	No SCCmec		No hit found	aac(6')-aph(2''), aph(3')-III, blaZ, dfrG, mecA, mph(C), msr(A)
NER-P26-26A51D-Infected	6851886	6575152	315	142	2921241	84860	2860		Staphylococcus aureus	STNF*	arcC: 2	aroE: 3	glpF: 1	gmk: 1	pta: 4	tpi: 107*	yqiL: 3	SCCmec_type_III(3A)	t037	adsA, aur, cap8A, cap8B, cap8C, cap8D, cap8E, cap8F, cap8G, cap8H, cap8I, cap8J, cap8K, cap8L, cap8M, cap8N, cap8O, cap8P, clfA, clfB, ebp, esaA, esaB, esaG1, esaG4, esaG9, essA, essB, esxA, geh, hld, hlgA, hlgB, hlgC, hysA, icaA, icaB, icaC, icaD, icaR, isdA, isdB, isdC, isdD, isdE, isdF, isdG, lip, lukD, lukE, map, sak, sbi, scn, sdrC, sdrD, sdrE, sea, sek, selk, selq, seq, splA, splB, splE, sr…	aac(6')-aph(2''), blaZ, mecA, tet(M)
NER-P27-27B54-2-Healthy	4188850	4003680	210	493	2696576	66780	2981		Staphylococcus haemolyticus	ST56	arcC: 1	RiboseABC:4	SH1431:5	SH1200:5	cfxE:1	hemH:1	leuB:1	No SCCmec		No hit found	aadD, blaZ, dfrG, erm(C), fusC, mecA, mph(C), msr(A), tet(L)
NER-P28-28B56-1D-Healthy	4893808	4841004	242	143	2557895	55642	2619	rep10:3:NC001390	Staphylococcus haemolyticus	ST25	arcC: 2	RiboseABC:4	SH1431:5	SH1200:1	cfxE:1	hemH:1	leuB:1	No SCCmec		No hit found	aac(6')-Ie/aph(2'')-Ia, aph(3')-IIIa, blaI, blaR1, blaZ, dfrG, erm(C), fusB, mecA, mph(C), msr(A), sat4, vat(B), vga(A), vga(B)
NER-P29-29B58D1-Healthy	285650	273286	14	68	2807434	123399	2703	rep10:3:NC001390, rep10:4:GU562624.1, rep7:14:BX571857.1	Staphylococcus aureus	ST80	arcC: 1	aroE: 3	glpF: 1	gmk: 14	pta: 11	tpi: 51	yqiL: 10	SCCmec_type_IVc(2B)	t044	adsA, aur, cap8A, cap8B, cap8C, cap8D, cap8E, cap8F, cap8G, cap8H, cap8I, cap8J, cap8K, cap8L, cap8M, cap8N, cap8O, cap8P, ebp, edinB, esaA, esaB, esaD, esaE, esaG2, esaG9, essA, essB, essC, esxA, esxB, esxC, esxD, fnbB, geh, hld, hlgA, hlgB, hlgC, hly/hla, hysA, icaA, icaB, icaC, icaD, icaR, isdA, isdB, isdC, isdE, isdF, isdG, lip, lukD, lukE, lukF-PV, lukS-PV, sak, sbi, scn, spa, splA, splB, ss…	ant(6)-Ia, aph(3')-III, erm(C), mecA
NER-P30-30B60D-1-Healthy	10993900	10866608	523	55	2748594	107630	2614	rep10:3:NC001390, rep20:3:FN433597	Staphylococcus aureus	ST97	arcC: 3	aroE: 1	glpF: 1	gmk: 1	pta: 1	tpi: 5	yqiL: 3	No SCCmec	t9432	adsA, aur, cap8B, cap8C, cap8D, cap8E, cap8F, cap8G, cap8L, cap8M, cap8O, cap8P, capA, capN, clfA, clfB, eap/map, ebp, esaA, esaB, esaD, esaE, esaG, essA, essB, essC, esxA, esxB, esxC, esxD, geh, harA, hlb, hld, hlgA, hlgB, hlgC, hly/hla, icaA, icaB, icaC, icaD, icaR, isdA, isdB, isdC, isdD, isdE, isdF, isdG, isdI, lip, lukD, lukE, sak, sbi, scn, sdrC, sdrD, sdrE, seb, set17, set18, set19, set20,…	ant(6)-Ia, aph(3')-IIIa, blaI, blaR1, blaZ, erm(C), sat4, tet(38)
NER-P31-31A61D-Infected	8520500	8256646	412	55	2801135	229002	2669	rep16:3:CP002115, rep21:24:plasmid2), rep5a:1:AP003139	Staphylococcus aureus	ST672	arcC: 4	aroE: 3	glpF: 1	gmk: 1	pta: 11	tpi: 72	yqiL: 11	SCCmec_type_IVd(2B)	t3841	adsA, aur, cap8B, cap8C, cap8D, cap8E, cap8F, cap8G, cap8H, cap8I, cap8J, cap8K, cap8L, cap8M, cap8O, cap8P, capA, capN, clfB, eap/map, ebp, esaA, esaB, esaD, esaE, esaG, essA, essB, essC, esxA, esxB, esxC, esxD, geh, harA, hlb, hld, hlgA, hlgB, hlgC, hly/hla, icaA, icaB, icaC, icaD, icaR, isdA, isdB, isdC, isdD, isdE, isdF, isdG, isdI, lip, lukD, lukE, sak, sbi, scn, sdrC, sdrD, seg, sei, sem, s…	aph(3')-IIIa, blaI, blaR1, blaZ, fosB, mecA, mph(C), msr(A), sat4, tet(38)
NER-P32-32B64-Healthy	4463384	4305182	201	83	2961915	114502	2875		Staphylococcus aureus	ST241	arcC: 2	aroE: 3	glpF: 1	gmk: 1	pta: 4	tpi: 4	yqiL: 30	SCCmec_type_III(3A)	t037	adsA, aur, cap8A, cap8B, cap8C, cap8D, cap8E, cap8F, cap8G, cap8H, cap8I, cap8J, cap8K, cap8L, cap8M, cap8N, cap8O, cap8P, chp, clfA, clfB, ebp, esaA, esaB, esaG1, esaG4, esaG9, essA, essB, esxA, geh, hld, hlgA, hlgB, hlgC, hysA, icaA, icaB, icaC, icaD, icaR, isdA, isdB, isdC, isdD, isdE, isdF, isdG, lip, lukD, lukE, map, sak, sbi, scn, sdrC, sdrD, sdrE, sek, selk, selq, seq, splA, splB, splE, sr…	aac(6')-aph(2''), ant(9)-Ia, aph(3')-III, blaZ, dfrG, erm(A), mecA, tet(M)
NER-P32-32A63-Infected	3938502	3745154	174	80	2962910	132725	2878		Staphylococcus aureus	ST241	arcC: 2	aroE: 3	glpF: 1	gmk: 1	pta: 4	tpi: 4	yqiL: 30	SCCmec_type_III(3A)	t037	adsA, aur, cap8A, cap8B, cap8C, cap8D, cap8E, cap8F, cap8G, cap8H, cap8I, cap8J, cap8K, cap8L, cap8M, cap8N, cap8O, cap8P, chp, clfA, clfB, ebp, esaA, esaB, esaG1, esaG4, esaG9, essA, essB, esxA, geh, hld, hlgA, hlgB, hlgC, hysA, icaA, icaB, icaC, icaD, icaR, isdA, isdB, isdC, isdD, isdE, isdF, isdG, lip, lukD, lukE, map, sak, sbi, scn, sdrC, sdrD, sdrE, sek, selk, selq, seq, splA, splB, splE, sr…	aac(6')-aph(2''), ant(9)-Ia, aph(3')-III, blaZ, dfrG, erm(A), mecA, tet(M)
NER-S16-SA16-Infected	2987398	2858498	141	90	2825995	86649	2692		Staphylococcus aureus	STNF	arcC: 2	aroE: 3	glpF: 1	gmk: 1	pta: 4	tpi: 107	yqiL: 3	No SCCmec	t037	adsA, aur, cap8A, cap8B, cap8C, cap8D, cap8E, cap8F, cap8G, cap8H, cap8I, cap8J, cap8K, cap8L, cap8M, cap8N, cap8O, cap8P, clfA, ebp, esaA, esaB, esaG1, esaG4, esaG9, essA, essB, esxA, geh, hld, hlgA, hlgB, hlgC, hysA, icaA, icaB, icaC, icaD, icaR, isdA, isdB, isdC, isdD, isdE, isdF, isdG, lip, lukD, lukE, map, sak, sbi, scn, sdrC, sdrD, sea, sek, selk, selq, seq, splA, splB, splE, srtB, sspA, ss…	aac(6')-aph(2''), blaZ, tet(M)
NER-S17-SA17-Infected	5614094	5417370	271	65	2852009	160487	2768	rep7:14:BX571857.1	Staphylococcus aureus	ST80	arcC: 1	aroE: 3	glpF: 1	gmk: 14	pta: 11	tpi: 51	yqiL: 10	SCCmec_type_IVc(2B)	t639	adsA, aur, cap8A, cap8B, cap8C, cap8D, cap8E, cap8F, cap8G, cap8H, cap8I, cap8J, cap8K, cap8L, cap8M, cap8N, cap8O, cap8P, ebp, edinB, esaA, esaB, esaD, esaE, esaG2, esaG9, essA, essB, essC, esxA, esxB, esxC, esxD, geh, hld, hlgA, hlgB, hlgC, hly/hla, hysA, icaA, icaB, icaC, icaD, icaR, isdA, isdB, isdC, isdD, isdE, isdF, isdG, lip, lukD, lukE, lukF-PV, lukS-PV, map, sak, sbi, scn, sdrC, sdrD, sd…	ant(6)-Ia, aph(3')-III, mecA
NER-104-2-K-S104K-2--Infected	6352390	5957962	304	73	2789651	250782	2650	rep7:14:BX571857.1	Staphylococcus aureus	ST80	arcC: 1	aroE: 3	glpF: 1	gmk: 14	pta: 11	tpi: 51	yqiL: 10	SCCmec_type_IVc(2B)	t044	adsA, aur, cap8A, cap8B, cap8C, cap8D, cap8E, cap8F, cap8G, cap8H, cap8I, cap8J, cap8K, cap8L, cap8M, cap8N, cap8O, cap8P, ebp, edinB, esaA, esaB, esaD, esaE, esaG2, esaG9, essA, essB, essC, esxA, esxB, esxC, esxD, geh, hld, hlgA, hlgB, hlgC, hly/hla, hysA, icaA, icaB, icaC, icaD, icaR, isdA, isdB, isdC, isdD, isdE, isdF, isdG, lip, lukD, lukE, lukF-PV, lukS-PV, map, sak, sbi, scn, sdrC, sdrD, sd…	ant(6)-Ia, aph(3')-III, mecA
NER-4K-S4K-Infected	2170890	2019048	96	31	2616036	478902	2610	rep20:3:FN433597.1	Staphylococcus saprophyticus									No SCCmec		No hit found
NER-6K-S6K-Infected	2818486	2662902	137	42	2774003	250782	2613	rep7:14:BX571857.1	Staphylococcus aureus	ST80	arcC: 1	aroE: 3	glpF: 1	gmk: 14	pta: 11	tpi: 51	yqiL: 10	SCCmec_type_IVc(2B)	t044	adsA, aur, cap8A, cap8B, cap8C, cap8D, cap8E, cap8F, cap8G, cap8H, cap8I, cap8J, cap8K, cap8L, cap8M, cap8N, cap8O, cap8P, ebp, edinB, esaA, esaB, esaD, esaE, esaG2, esaG9, essA, essB, essC, esxA, esxB, esxC, esxD, geh, hld, hlgA, hlgB, hlgC, hly/hla, hysA, icaA, icaB, icaC, icaD, icaR, isdA, isdB, isdC, isdD, isdE, isdF, isdG, lip, lukD, lukE, lukF-PV, lukS-PV, map, sak, sbi, scn, sdrC, sdrD, sd…	ant(6)-Ia, aph(3')-III, mecA
NER-7K-S7K-Infected	8538148	8259032	415	52	2777479	198273	2617	rep7c:1:BX571857	Staphylococcus aureus	ST80	arcC: 1	aroE: 3	glpF: 1	gmk: 14	pta: 11	tpi: 51	yqiL: 10	SCCmec_type_IVc(2B)	t044	adsA, aur, cap8B, cap8C, cap8D, cap8E, cap8F, cap8G, cap8H, cap8I, cap8J, cap8K, cap8L, cap8M, cap8O, cap8P, capA, capN, eap/map, ebp, edinB, esaA, esaB, esaD, esaE, esaG, essA, essB, essC, esxA, esxB, esxC, esxD, geh, harA, hlb, hld, hlgA, hlgB, hlgC, hly/hla, hysA, icaA, icaB, icaC, icaD, icaR, isdA, isdB, isdC, isdD, isdE, isdF, isdG, isdI, lip, lukD, lukE, lukF-PV, lukS-PV, sak, sbi, scn, sdr…	ant(6)-Ia, aph(3')-IIIa, mecA, sat4, tet(38)
NER-8K-S8K-Infected	8212492	8156202	414	48	2775240	171901	2614	rep7c:1:BX571857	Staphylococcus aureus	ST80	arcC: 1	aroE: 3	glpF: 1	gmk: 14	pta: 11	tpi: 51	yqiL: 10	SCCmec_type_IVc(2B)	t044	adsA, aur, cap8B, cap8C, cap8D, cap8E, cap8F, cap8G, cap8H, cap8I, cap8J, cap8K, cap8L, cap8M, cap8O, cap8P, capA, capN, eap/map, ebp, edinB, esaA, esaB, esaD, esaE, esaG, essA, essB, essC, esxA, esxB, esxC, esxD, geh, harA, hlb, hld, hlgA, hlgB, hlgC, hly/hla, hysA, icaA, icaB, icaC, icaD, icaR, isdA, isdB, isdC, isdD, isdE, isdF, isdG, isdI, lip, lukD, lukE, lukF-PV, lukS-PV, sak, sbi, scn, sdr…	ant(6)-Ia, aph(3')-IIIa, mecA, sat4, tet(38)
NER-9K-S9K-Infected	3285792	3088886	158	39	2773444	250782	2611	rep7:14:BX571857.1	Staphylococcus aureus	ST80	arcC: 1	aroE: 3	glpF: 1	gmk: 14	pta: 11	tpi: 51	yqiL: 10	SCCmec_type_IVc(2B)	t044	adsA, aur, cap8A, cap8B, cap8C, cap8D, cap8E, cap8F, cap8G, cap8H, cap8I, cap8J, cap8K, cap8L, cap8M, cap8N, cap8O, cap8P, ebp, edinB, esaA, esaB, esaD, esaE, esaG2, esaG9, essA, essB, essC, esxA, esxB, esxC, esxD, geh, hld, hlgA, hlgB, hlgC, hly/hla, hysA, icaA, icaB, icaC, icaD, icaR, isdA, isdB, isdC, isdD, isdE, isdF, isdG, lip, lukD, lukE, lukF-PV, lukS-PV, map, sak, sbi, scn, sdrD, sdrE, sp…	ant(6)-Ia, aph(3')-III, mecA
NER-10K-S10-1-k-Infected	3792948	3587468	184	39	2773776	235591	2614	rep7:14:BX571857.1	Staphylococcus aureus	ST80	arcC: 1	aroE: 3	glpF: 1	gmk: 14	pta: 11	tpi: 51	yqiL: 10	SCCmec_type_IVc(2B)	t044	adsA, aur, cap8A, cap8B, cap8C, cap8D, cap8E, cap8F, cap8G, cap8H, cap8I, cap8J, cap8K, cap8L, cap8M, cap8N, cap8O, cap8P, ebp, edinB, esaA, esaB, esaD, esaE, esaG2, esaG9, essA, essB, essC, esxA, esxB, esxC, esxD, geh, hld, hlgA, hlgB, hlgC, hly/hla, hysA, icaA, icaB, icaC, icaD, icaR, isdA, isdB, isdC, isdD, isdE, isdF, isdG, lip, lukD, lukE, lukF-PV, lukS-PV, map, sak, sbi, scn, sdrC, sdrD, sd…	ant(6)-Ia, aph(3')-III, mecA
NER-11K-S11shK-Infected	2860974	2679836	137	39	2773590	250782	2611	rep7:14:BX571857.1	Staphylococcus aureus	ST80	arcC: 1	aroE: 3	glpF: 1	gmk: 14	pta: 11	tpi: 51	yqiL: 10	SCCmec_type_IVc(2B)	t044	adsA, aur, cap8A, cap8B, cap8C, cap8D, cap8E, cap8F, cap8G, cap8H, cap8I, cap8J, cap8K, cap8L, cap8M, cap8N, cap8O, cap8P, ebp, edinB, esaA, esaB, esaD, esaE, esaG2, esaG9, essA, essB, essC, esxA, esxB, esxC, esxD, geh, hld, hlgA, hlgB, hlgC, hly/hla, hysA, icaA, icaB, icaC, icaD, icaR, isdA, isdB, isdC, isdD, isdE, isdF, isdG, lip, lukD, lukE, lukF-PV, lukS-PV, map, sak, sbi, scn, sdrC, sdrD, sd…	ant(6)-Ia, aph(3')-III, mecA
NER-11K-S11GrK-Infected	6790968	6527180	337	38	2773584	250782	2612	rep7:14:BX571857.1	Staphylococcus aureus	ST80	arcC: 1	aroE: 3	glpF: 1	gmk: 14	pta: 11	tpi: 51	yqiL: 10	SCCmec_type_IVc(2B)	t044	adsA, aur, cap8A, cap8B, cap8C, cap8D, cap8E, cap8F, cap8G, cap8H, cap8I, cap8J, cap8K, cap8L, cap8M, cap8N, cap8O, cap8P, ebp, edinB, esaA, esaB, esaD, esaE, esaG2, esaG9, essA, essB, essC, esxA, esxB, esxC, esxD, geh, hld, hlgA, hlgB, hlgC, hly/hla, hysA, icaA, icaB, icaC, icaD, icaR, isdA, isdB, isdC, isdD, isdE, isdF, isdG, lip, lukD, lukE, lukF-PV, lukS-PV, map, sak, sbi, scn, sdrC, sdrD, sd…	ant(6)-Ia, aph(3')-III, mecA
NER-12K-S12ptK-Infected	8995318	8894748	439	49	2775987	250782	2619	rep7c:1:BX571857	Staphylococcus aureus	ST80	arcC: 1	aroE: 3	glpF: 1	gmk: 14	pta: 11	tpi: 51	yqiL: 10	SCCmec_type_IVc(2B)	t044	adsA, aur, cap8B, cap8C, cap8D, cap8E, cap8F, cap8G, cap8H, cap8I, cap8J, cap8K, cap8L, cap8M, cap8O, cap8P, capA, capN, eap/map, ebp, edinB, esaA, esaB, esaD, esaE, esaG, essA, essB, essC, esxA, esxB, esxC, esxD, geh, harA, hlb, hld, hlgA, hlgB, hlgC, hly/hla, hysA, icaA, icaB, icaC, icaD, icaR, isdA, isdB, isdC, isdD, isdE, isdF, isdG, isdI, lip, lukD, lukE, lukF-PV, lukS-PV, sak, sbi, scn, sdr…	ant(6)-Ia, aph(3')-IIIa, mecA, sat4, tet(38)
NER-12K-S12DK-Infected	4712368	4544746	237	31	2739756	238195	2560	rep7:14:BX571857.1	Staphylococcus aureus	ST1	arcC: 1	aroE: 1	glpF: 1	gmk: 1	pta: 1	tpi: 1	yqiL: 1	No SCCmec	t127	adsA, aur, cap8A, cap8B, cap8C, cap8I, cap8J, cap8K, cap8L, cap8M, cap8N, cap8O, cap8P, clfA, clfB, coa, ebp, esaA, esaB, esaD, esaE, esaG1, esaG2, esaG3, esaG4, esaG5, esaG7, esaG8, esaG9, essA, essB, essC, esxA, esxB, esxC, esxD, fnbA, fnbB, geh, hld, hlgA, hlgB, hlgC, hly/hla, hysA, icaA, icaB, icaC, icaD, icaR, isdA, isdB, isdC, isdD, isdE, isdF, isdG, lip, lukD, lukE, sak, sbi, scn, sdrC, sd…	fusC
NER-14K-S14K-Infected	7400864	7277990	368	39	2741397	190010	2562	rep7c:1:BX571857	Staphylococcus aureus	ST1	arcC: 1	aroE: 1	glpF: 1	gmk: 1	pta: 1	tpi: 1	yqiL: 1	No SCCmec	t127	adsA, aur, cap8B, cap8C, cap8I, cap8J, cap8K, cap8L, cap8M, cap8O, cap8P, capA, capN, clfA, clfB, coa, ebp, esaA, esaB, esaD, esaE, esaG, essA, essB, essC, esxA, esxB, esxC, esxD, fnbA, fnbB, geh, harA, hlb, hld, hlgA, hlgB, hlgC, hly/hla, hysA, icaA, icaB, icaC, icaD, icaR, isdA, isdB, isdC, isdD, isdE, isdF, isdG, isdI, lip, lukD, lukE, sak, sbi, scn, sdrC, sdrD, sdrE, sea, seb, seh, sek, selk,…	fusC, tet(38)
