# Supplementary material for: Whole genome sequencing and pan-genome analysis of Staphylococcus/Mammaliicoccus spp. isolated from diabetic foot ulcers and contralateral healthy skin of Algerian patients
Source: BMC Microbiol. 2023 Nov 16;23:342. doi: 10.1186/s12866-023-03087-2 (PMC10652506; doi:10.1186/s12866-023-03087-2)
Supplement: Supplementary file 3 — Supplementary Material 3 [file 12866_2023_3087_MOESM3_ESM.xls]

## Sheet: Sheet1
Table S3. Strains information of Staphylococcus and Mammaliicoccus spp. used in pan-genome analysis
Species	Strain name	BioProject	BioSample	Accession	Assembly	Data from	Collection year	Geographic Origin	Source category	Host
S.aureus	AA45	PRJNA648411	SAMN15640982	JAEOVO000000000	GCA_016621765.1	NCBI	2015	Egypt	Blood	Human
S.aureus	﻿S0924	PRJEB4745	SAMEA3138946	CBWV000000000	GCF_000582725.1	NCBI	2006	USA	Urine	Human
S.aureus	﻿S1475	PRJNA224116	SAMEA3138894	NZ_CBWW000000000	GCA_000530855.1	NCBI	2001	﻿Netherlands	Tracheal aspirate	Human
S.aureus	﻿11819-97	PRJNA78269	SAMN02603886	CP003194	GCF_000239235.1	NCBI	1997	﻿Denmark	Abscess	Human
S.aureus	﻿GR1	PRJNA224116	SAMN00991725	NZ_AJLX00000000	GCF_000280745.1	NCBI	NA	India	Blood	Human
S.aureus	VB12268	PRJNA321109	SAMN04966132	LXWS00000000	GCA_001691505.1	NCBI	2016	India	Blood	Human
S.aureus	﻿VB1490	PRJNA348427	SAMN05908416	﻿MLQB00000000	GCA_001855085.1	NCBI	2015	India	Blood	Human
S.aureus	CM17	PRJNA224116	SAMN08717618	NZ_PZST00000000	GCF_003240325.1	NCBI	2014	Italy	Sputum	Human
S.aureus	TW20	PRJNA224116	SAMEA2272282	NC_017331	GCF_000027045.1	NCBI	NA	UK	NA	Human
S.aureus	﻿3688STDY6124945	PRJNA224116	SAMEA3448955	NZ_FQJP00000000	GCF_900126375.1	NCBI	2015	Thailand	NA	Human
S.aureus	MW2	PRJNA224116	SAMD00061104	NC_003923	GCF_000011265.1	NCBI	1998	USA	Blood	Human
S.aureus	AA51	PRJNA224116	SAMN15640985	NZ_JAEOVR000000000	GCF_016620695.1	NCBI	2015	Egypt	Pus	Human
S.aureus	MSSA476	PRJNA266	AMEA1705922	BX571857	GCA_000011525.1	NCBI	1997	UK	Osteomyelitis	Human
S.aureus	3688STDY6125016	PRJEB9575	SAMEA3449024	FQEO00000000	GCA_900125055.1	NCBI	2015	Thailand	NA	Human
S.aureus	AA6	PRJNA224116	SAMN15640991	NZ_JAEOVX000000000	GCF_016621305.1	NCBI	2015	Egypt	Aspirate	Human
S.aureus	3688STDY6124880	PRJNA224116	SAMEA3448891	NZ_FQKA00000000	GCF_900126495.1	NCBI	2015	Thailand	NA	Human
S.aureus	3688STDY6124954	PRJNA224116	SAMEA3448964	NZ_FQJV00000000	GCF_900126445.1	NCBI	2015	Thailand	NA	Human
S.aureus	LK34	PRJNA506988	SAMN10134345	RAQY00000000	GCA_008373875.1	NCBI	2011	USA	DFU	Human
S.epidermidis	14.1.R1	PRJNA358169	SAMN06167133		GCA_001956655.2	NCBI	2015	Denmark	Skin	Human
S.epidermidis	﻿SE68	PRJNA224116	SAMN12840241	NZ_WBQA00000000	GCF_009026065.1	NCBI	2012	UK	Blood	Human
S.epidermidis	﻿BB424986M	PRJNA224116	﻿SAMN12840207	NZ_WBRH00000000	GCF_008922855.1	NCBI	2017	UK	Blood	Human
S.epidermidis	﻿ BB403186T	PRJNA224116	﻿SAMN12840194	NZ_WBRU00000000	GCF_008923125.1	NCBI	2016	UK	Blood	Human
S.epidermidis	AK-612	﻿PRJNA525578	﻿SAMN11053881	SKCE00000000	GCA_004343675.4	NCBI	2018	India	Ear	Human
S.epidermidis	C36	PRJNA224116	﻿SAMN16376643	NZ_JADPYL000000000	GCF_015698595.1	NCBI	2019	South Africa	Blood	Human
S.epidermidis	C40	PRJNA224116	﻿SAMN16376626	NZ_JADPYJ000000000	GCF_015698585.1	NCBI	2019	South Africa	Blood	Human
S.epidermidis	C146	PRJNA224116	﻿SAMN16376637	NZ_JADWOP000000000	GCF_015730515.1	NCBI	2019	South Africa	Blood	Human
S.haemolyticus	AA12	﻿PRJNA648411	SAMN15641015	JAEOWV000000000	GCA_016621265.1	NCBI	2015	Egypt	Pus	Human
S.haemolyticus	AA48	﻿PRJNA648411	﻿SAMN15641019	JAEOWZ000000000	GCA_016621215.1	NCBI	2015	Egypt	Pus	Human
S.haemolyticus	AA83	﻿PRJNA648411	SAMN15641019	JAEOWZ000000000	GCA_016621215.1	NCBI	2015	Egypt	Blood	Human
S.haemolyticus	DE0439	﻿PRJNA543692	﻿SAMN11792599	VDSF00000000	GCA_007668035.1	NCBI	2018	USA	Environmental	NA
S.haemolyticus	SH_16	﻿PRJEB32204	﻿SAMEA5568766	CAJCGR000000000	GCA_903969825.1	NCBI	2013	Norway	Groin	Human
S.haemolyticus	VB5326	PRJNA224116	﻿SAMN10031557	SAMN10031557	GCA_009189185.2	NCBI	2017	India	Blood	Human
S.haemolyticus	CN1219	﻿PRJEB2705	﻿SAMEA1035077	CUFC00000000	GCA_001230305.1	NCBI	2015	UK	Human	Human
S.haemolyticus	OG2	﻿PRJNA375758	﻿SAMN06718480	NCXH00000000	GCA_002276975.1	NCBI	2016	Germany	Kefir	NA
S.simulans	﻿CJ16	PRJNA294936	﻿SAMN04038441	LJSL00000000	﻿GCF_001439855.1	NCBI	2014	China	Surgical infection	Human
S.simulans	﻿1H5	﻿PRJNA722783	﻿SAMN18793305	﻿JAGSWQ000000000	﻿GCA_018408165.1	NCBI	2016	UK	NA	Human
S.simulans	﻿UMC-CNS-990	﻿PRJNA221573	﻿SAMN02471901	﻿AXDY00000000	GCA_000477455.1	NCBI	2005	USA	﻿Mammary gland﻿	Bos taurus
S.simulans	﻿ MR1	﻿PRJNA321327	﻿SAMN04968151		GCA_003096155.1	NCBI	2016	USA	Brain tissue	Sheep
S.simulans	﻿SNUC 1336	﻿PRJNA342349	﻿SAMN06173156	﻿PZGM00000000	GCA_003041775.1	NCBI	2018	Canada	﻿Mastitis	Bos taurus
S.simulans	﻿HAA294	﻿PRJNA702288	﻿SAMN17937445	﻿JAFFRM000000000	﻿GCF_017315525.1	NCBI	2019	Germany	Skin	Human
S.simulans	﻿ NCTC 11046	﻿PRJNA339206	﻿SAMN05977976	﻿PPRU00000000	﻿GCF_002902285.1	NCBI	1975	UK	Skin	Human
S.capae	9557	﻿PRJNA273366	﻿SAMN03290999	﻿JXXP00000000	GCA_000931485.1	NCBI	2013	China	﻿Cerebrospinal fluid	Human
S.capae	JMUB145	﻿PRJDB6943	﻿SAMD00115877	﻿AP018585	GCA_003966585.1	NCBI	2015	Japan	Blood	Human
S.capae	JMUB590	﻿PRJDB6943	﻿SAMD00115876	﻿AP018586	GCA_003966605.1	NCBI	2015	Japan	﻿Nasal cavity	Human
S.capae	JMUB898	﻿PRJDB6943	﻿SAMD00115875	﻿AP018587	GCA_003966625.1	NCBI	2015	Japan	﻿Graft infection	Human
S.capae	﻿M23864:W1	﻿PRJNA34647	﻿SAMN00002222	ACJB00000000	GCA_000160215.1	NCBI	NA	NA	NA	Human
S.capae	﻿1H22	﻿PRJNA722783	﻿SAMN18793311	﻿JAGSWW000000000	GCA_018407965.1	NCBI	2016	UK	NA	Human
S.capae	﻿SY333	﻿PRJNA626385	﻿SAMN14639260		﻿GCA_012851115.1	NCBI	2018	China	﻿Puncture fluid	Human
S.hominis	﻿ 1H9	﻿PRJNA722783	﻿SAMN18793308	﻿JAGSWT000000000	﻿GCF_018408065.1	NCBI	2016	UK	NA	Human
S.hominis	﻿ZBW5	﻿PRJNA163345	﻿SAMN02471141	﻿AKGC00000000	﻿GCF_000269685.1	NCBI	2011	China	Skin	Human
S.hominis	﻿UFMG-H7B	﻿PRJNA435944	﻿SAMN14486421	﻿JAAVMU000000000	﻿GCF_012102295.1	NCBI	2019	Brazil	﻿Urine	Bos indicus
S.hominis	﻿C5	﻿PRJNA816516	﻿SAMN26679620		﻿GCF_022693345.1	NCBI	2017	USA	Skin	Human
S.hominis	﻿2842STDY5753564	﻿PRJEB4909	﻿SAMEA2383020	﻿FDPE00000000	﻿CF_900033555.1	NCBI	2006	﻿Netherlands	Blood	Human
S.hominis	﻿acrll	﻿PRJNA546603	﻿SAMN11962489	JALCWP000000000	﻿GCA_022689775.1	NCBI	2019	USA	Skin	Human
S.hominis	﻿384	﻿PRJNA808897	﻿SAMN26134968	﻿JAKUUV000000000	﻿GCF_022695885.1	NCBI	﻿2017	﻿Thailand	﻿Skin wound	Dog
S.hominis	﻿NC15	﻿PRJNA636233	﻿SAMN20525638	﻿JAIBMT000000000	﻿GCA_021188735.1	NCBI	2019	India	﻿Milk	Bos taurus
S.hominis	﻿ HAB38	﻿PRJNA702288	﻿SAMN17937440	﻿JAFFRR000000000	﻿GCA_017315625.1	NCBI	2019	Germany	Skin	Human
S.saprophyticus	﻿ 63	﻿PRJNA352403	﻿SAMN05978690	﻿MPAV00000000	﻿GCA_001937025.1	NCBI	2015	Japan	Urine	Human
S.saprophyticus	﻿SNUC 2120	﻿PRJNA342349	﻿SAMN06173103	﻿PZHM00000000	GCA_003042225.1	NCBI	2007	Canada	﻿Mastitis	Bos taurus
S.saprophyticus	﻿SS536	﻿PRJNA328825	﻿SAMN10769159	﻿SDMA00000000	﻿GCA_004122635.1	NCBI	2010	Brazil	Urine	Human
S.saprophyticus	﻿SW396	﻿PRJNA524186	﻿SAMN11022473	﻿SJOX00000000	﻿GCA_012027815.1	NCBI	﻿2017	USA	﻿Intestinal content	Chiken
S.saprophyticus	﻿CHK146-2161	﻿PRJNA543206	﻿SAMN21194273	﻿DYUY00000000	﻿GCA_020743455.1	NCBI	﻿2015	﻿Denmark	﻿Feces	﻿Gallus gallus
S.saprophyticus	﻿VjHHoM0pEl_bin.12.MAG	﻿PRJEB47281	﻿SAMEA110089217	﻿CALUAP000000000	﻿GCA_943914065.1	NCBI	NA	USA	Skin	Human
S.saprophyticus	﻿F2AH2Ly	﻿PRJNA636233	﻿SAMN21849934	﻿JAIWMM000000000	﻿GCA_021191535.1	NCBI	2016	India	NA	Human
S.saprophyticus	﻿HAF121	﻿PRJNA702288	﻿SAMN17937442	﻿JAFFRP000000000	﻿GCA_017315565.1	NCBI	2019	Germany	Skin	Human
S.saprophyticus	﻿FDAARGOS_168	﻿PRJNA231221	﻿SAMN03996313		﻿GCA_001558275.2	NCBI	2014	USA	Urine	Human
M.sciuri	FDAARGOS_285	﻿PRJNA231221	﻿SAMN06173298		﻿GCA_002209165.2	NCBI	M	USA	NA	Human
M.sciuri	82104	﻿PRJNA678127	﻿SAMN16788958		﻿GCA_023205995.1	NCBI	2014	China	Urine	Human
M.sciuri	WHA07	﻿PRJNA741091	﻿SAMN19844626		﻿GCA_019272915.1	NCBI	2018	China	Bioaerosol of a chicken farm	NA
M.sciuri	MIN-176	﻿PRJNA769286	﻿SAMN22108521		﻿GCA_021460115.1	NCBI	2016	Pakistan	NA	Human
M.sciuri	NS202	﻿PRJNA278195	﻿SAMN03401359	LDTM00000000	﻿GCA_001476555.1	NCBI	2013	India	Oryza sativa	NA
M.sciuri	BL01	﻿PRJNA527079	﻿SAMN11126846	SPPH00000000	﻿GCA_004569525.1	NCBI	2017	UK	Mus musculus	Oral cavity
M.sciuri	UFMG-H6	﻿PRJNA435944	﻿SAMN14486419	JAAVMW000000000	﻿GCA_012102515.1	NCBI	2019	Brazil	Urine	Bos indicus
M.sciuri	﻿NCTC12103	﻿PRJEB6403	﻿SAMEA3505362		﻿GCF_900474615.1	NCBI	NA	NA	Skin	﻿Grey Squirrel
M.sciuri	﻿GDQ20D70P	﻿PRJNA224116	﻿SAMN27020456	﻿JALGPB000000000	﻿GCF_022810465.1	NCBI	2018	Ghana	﻿Nasal cavity	Human
M.sciuri	﻿SS02	﻿PRJNA224116	﻿SAMN15533467	﻿NZ_JACDQU010000000	﻿GCF_015831685.1	NCBI	﻿2018	Brazil	NA	﻿Animal
M.sciuri	﻿MGBC107897	﻿PRJEB45234	﻿SAMEA8805126	﻿CAJTRY000000000	GCA_910578925.1	NCBI	NA	Denmark	Feces	Mouse
M.sciuri	﻿SNUC 1353	﻿PRJNA342349	﻿SAMN06173126	﻿QYJA00000000	﻿GCA_003579565.1	NCBI	2007	Canada	﻿Mastitis	Cattle
